# Supplementary material for: Association Between ABO or Rh Blood Groups and Chikungunya Virus Infection: A Systematic Review and Meta-Analysis
Source: Medicina (Kaunas). 2025 Jul 22;61(8):1316. doi: 10.3390/medicina61081316 (PMC12387744; doi:10.3390/medicina61081316)
Supplement: Supplementary file 1 [file medicina-61-01316-s001.zip]

Archive with 8 entries (8 files):
- Figure S1.png
- Figure S2.png
- Figure S3.png
- Figure S4.png
- Supplementary figures.pdf
- Table S1 Search strategy.pdf
- Table S2. Quality assessment.xlsx
- Table S3. Study characteristic.xlsx
