# Supplementary material for: Association Between ABO or Rh Blood Groups and Chikungunya Virus Infection: A Systematic Review and Meta-Analysis
Source: Medicina (Kaunas). 2025 Jul 22;61(8):1316. doi: 10.3390/medicina61081316 (PMC12387744; doi:10.3390/medicina61081316)
Supplement: Supplementary file 1 [file medicina-61-01316-s001.zip › Table S2. Quality assessment.xlsx]

## Sheet: ชีต1
No.	Study	Score (out of 22)	Score (percentile)	Reporting quality	Introduction			Methods									Results					Discussion				Other information
					Title and abstract	Background/ rationale	Objectives	Study design	Setting	Participants	Variables	Data sources/ measurement	Bias	Study size	Quantitative variables	Statistical methods	Participants	Descriptive data	Outcome data	Main results	Other analyses	Key results	Limitations	Interpretation	Generalisability	Funding
1	Rujirojindakul, P. (2015)	20	90.9091	High	1	1	1	1	1	1	1	1	0	0	1	1	1	1	1	1	1	1	1	1	1	1
2	Gallian, P. (2017)	20	90.9091	High	1	1	1	1	1	1	1	1	0	0	1	1	1	1	1	1	1	1	1	1	1	1
3	Kumar, N.C. (2010)	16	72.7273	Moderate	0	1	1	1	1	0	1	1	0	0	1	1	1	1	1	1	1	1	0	1	0	1
4	Lokireddy, S. (2009)	9	40.9091	Low	0	1	1	1	1	0	0	1	0	0	0	0	1	0	1	1	0	1	0	0	0	0
5	Akther, T. (2024)	19	86.3636	High	1	1	1	1	1	1	1	1	0	1	1	1	1	1	1	1	1	1	0	1	0	1
6	Bucardo, F. (2020)	21	95.4545	High	1	1	1	1	1	1	1	1	1	0	1	1	1	1	1	1	1	1	1	1	1	1
7	Chisenga, C.C. et al.	21	95.4545	High	1	1	1	1	1	1	1	0	1	1	1	1	1	1	1	1	1	1	1	1	1	1
