# Supplementary material for: Association Between ABO or Rh Blood Groups and Chikungunya Virus Infection: A Systematic Review and Meta-Analysis
Source: Medicina (Kaunas). 2025 Jul 22;61(8):1316. doi: 10.3390/medicina61081316 (PMC12387744; doi:10.3390/medicina61081316)
Supplement: Supplementary file 1 [file medicina-61-01316-s001.zip › Table S3. Study characteristic.xlsx]

## Sheet: Sheet2
Study ID	First Author	Year of Publication	Country	Study Design	Quality	Sample Size			Sex		Population	Age (years)	Chikungunya Diagnosis Method	Blood group testing method	A		B		AB		O		Rh +		Rh -		Main finding
						CHIKV +	CHIKV -	Total	Male	Female					CHIKV +	CHIKV -	CHIKV +	CHIKV -	CHIKV +	CHIKV -	CHIKV+	CHIKV -	CHIKV +	CHIKV -	CHIKV +	CHIKV -
1	Rujirojindakul, P. et al.	2015	Thailand	case-control study	High	314	192	506	159	347	Thai villagers	Control 45 (35.5–58.5) Case 47 (39–58)	Anti-CHIKV IgG by hemagglutination inhibition (HI) test ≥1 : 10	Hemagglutination with anti-A, anti-B, anti-D, A-cell and B-cell	80	46	80	48	24	20	130	78	314	192	0	0	Distribution of positive and negative anti-CHIKV IgG was significantly different in blood group O, A, and B. The ABO blood group and CHIK seropositivity showed no statistical significance (p-value = 0.76)
2	Gallian, P. et al.	2017	French- West Indies	cross-sectional study	High	1545	7084	8629	3994	4659	Blood donors	18-70	ELISA detection of CHIKV-specific IgG	Automated microplate hemagglutination	397	1969	233	1053	43	208	872	3854	1377	6234	168	850	No significant relationship was identified between anti-CHIKV IgG positive and ABO/Rh blood groups.
3	Kumar, N.C. et al.	2010	India	cross-sectional study	Moderate	513	987	1500	860	640	Sri Venkateswara University Campus, Andhra Pradesh, India	5–80	Self declared CHIKV cases (SDC) or RT-PCR/IgM strip analysis	Questionaire	110	214	164	319	70	92	169	362	372	849	141	138	The results showed a possible association between blood groups with CHIKV infection. CHIKV infections were higher in individuals with Rh positive blood group when compared to their Rh negative counterparts. CHIKV infections were found to be higher in Rh positive individuals of AB and A blood groups than that of Rh negative counterparts.
4	Lokireddy, S. et al.	2009	India	cross-sectional study	Low	373	95	468	NA	NA	Chikungunya affected families	10–70	Disease symptoms with fever, headache, and severe joint pains	Commercial blood group kit containing anti-A, anti-B and anti-D monoclonal antibody reagents	85	24	56	40	5	15	227	16	373	83	0	12	The result showed all Rh positive blood group individuals are susceptible to chikungunya fever. No blood group with Rh negative was affected with chikungunya. Among ABO group, the blood group O+ve individuals are more susceptible to chikungunya than other blood groups.
5	Akther, T. et al.	2024	Bangladesh	case-control study	High	1077	12170	13247	7831	5416	Febrile participants	Control 43.7 ± 14.1 Case 41.7 ± 13.2	Chikungunya IgM antibodies using immunochromatographic kits	ABO and Rh blood grouping	121	2997	337	3923	88	1560	531	3690	1063	12101	14	69	Blood group O exhibited the highest infection rates, whereas group AB had the lowest. The combined odds of infection were 2.0, 3.5, and 1.4 times higher in groups B, O, and AB, respectively, than in group A. Infection rates were greater in Rh-negative people. Blood groups B, O, and AB showed higher susceptibility than blood group A according to adjusted odds ratios.
6	Bucardo, F. et al.	2020	Nicaragua	case-control study	High	161	103	264	93	171	Patients and their households or neighborhoods	Control 27.5 (21–44.7) Case 27 (21–44)	ELISA detrection of CHIKV-specific IgG	Hemagglutination with anti-A, anti-B, and anti-AB antibodies	36	24	20	11	1	3	104	65	NA	NA	NA	NA	ABO group distributions were similar between case patients and controls as well as between individuals with chikungunya specific IgG seropositivity or seronegativity.
7	Chisenga, C.C. et al.	2020	Zambia	cross-sectional study	High	79	135	214	196	18	Residents of Lukanga swamps	36-45	ELISA detection of CHIKV-specific IgG	NA	21	35	15	33	1	6	42	61	76	126	3	6	Individuals with blood group O– showed the highest seroprevalence of Chikungunya infection (75.0%), followed by O+ (39.4%), A+ (37.5%), and B+ (34.9%). No cases were observed in B–.
